# Supplementary material for: The First Mitochondrial Genomes of the Family Haplodiplatyidae (Insecta: Dermaptera) Reveal Intraspecific Variation and Extensive Gene Rearrangement
Source: Biology (Basel). 2022 May 25;11(6):807. doi: 10.3390/biology11060807 (PMC9219768; doi:10.3390/biology11060807)
Supplement: Supplementary file 1 [file biology-11-00807-s001.zip]

Archive with 1 entries (1 files):
- biology-1741041-supplementary.pdf
